# Supplementary material for: Biomechanical Material Characterization of Stanford Type-B Dissected Porcine Aortas
Source: Front Physiol. 2018 Sep 26;9:1317. doi: 10.3389/fphys.2018.01317 (PMC6169260; doi:10.3389/fphys.2018.01317)
Supplement: Supplementary file 1 [file Data_Sheet_1.ZIP]

Archive with 18 entries (17 files):
- mid_FL.py
- lib/
- lib/calc_clean.py
- lib/calc_clean.pyc
- lib/filter_data.py
- lib/filter_data.pyc
- lib/protocol_comb.py
- lib/protocol_comb.pyc
- lib/sef_compare_valid.py
- lib/sef_compare_valid.pyc
- lib/sef_hgo.py
- lib/sef_hgo.pyc
- lib/sef_hgo_stress.py
- lib/sef_hgo_stress.pyc
- lib/smoothing_data.py
- lib/smoothing_data.pyc
- lib/stat_calc.py
- lib/stat_calc.pyc
