# Supplementary material for: Biomechanical Material Characterization of Stanford Type-B Dissected Porcine Aortas
Source: Front Physiol. 2018 Sep 26;9:1317. doi: 10.3389/fphys.2018.01317 (PMC6169260; doi:10.3389/fphys.2018.01317)
Supplement: Supplementary file 1 [file Data_Sheet_1.ZIP › mid_FL.py]

######################################
## This software was written by ######
## Aashish Ahuja as part of the ######
## work at Calmi2. The software ######
## does data fitting using the  ######
## LMFIT library.               ######
######################################

# The data provided here was obtained #
# by Cook Medical as part of the      #
# planar biaxial testing they did in  #
# their facility. 					  #

# Define functions and methods
from lmfit import *
from math import *
import numpy as np
import matplotlib.pyplot as plt
import sys
from random import random
import matplotlib as mp
import time
import json

sys.path.insert(0, sys.path[0]+'\\lib')
from filter_data import *
from calc_clean import *
from protocol_comb import *
from sef_hgo import *
from sef_hgo_stress import *
from stat_calc import *

##################### Inputs ########################
# Workbook name [This workbook corresponds to the distal false lumen wall of the aorta]
wb = 'mid_FL.xlsx'
sheet_numbers = [0,1,2,3,4] 		
load_lim      = [[632, 1054, 632, 1054],
				 [346, 575, 848, 1054],
				 [279, 505, 807, 1005],
				 [407, 621, 911, 1054],
				 [54, 162, 469, 662]]
                
folder_name     = 'mfl'
specimen_thick  = 1.30 # Average thickness of specimen 
specimen_length = 5.0 # Specimen length in mm # Needs to be clarified???????????????

# Protocol 1: Equibiaxial
# Protocol 2: 1 to 1.5
# Protocol 3: 1 to 2.0
# Protocols 1.5 to 1 and 2 to 1 are discarded as smoothed data is bad
protocol_sheets = ['mfl_1','mfl_2', 'mfl_3', 'mfl_4', 'mfl_5']
#####################################################

no_of_protocols = len(protocol_sheets)
# Worksheets: Displacement controlled, 1-dir is circum. and 2-dir is axial
# The list has four values: [Load1(g), Load2(g), E11, E22 ]
# There are 2 loading cycles for each protocol
ws = filter_data(wb, sheet_numbers, load_lim, folder_name)
		
# The following table records the thickness (mm)
csa = {}
for sheet in protocol_sheets:
	csa[sheet] = specimen_thick*specimen_length

# Stores the stress and stretch in dictionary format
stress_c, stress_a, stretch_c, stretch_a = calc_clean(ws,csa)

# Create training data and input data set
x_input, data  = protocol_comb( stretch_c, stretch_a, stress_c, stress_a, no_of_protocols, folder_name )

# Create a set of parameters randomly and select the best parameter
out_result = {}
out_final  = {}
for sheet in data:	
	out_min = 0
	out_result[sheet] = {}
	out_final[sheet]  = {}
	for i in range(200):
		# Create a set of parameters
		p_true = Parameters()
		p_true.add('mu', value= random()*100000.0, min=1000.0, max=1000000.0)
		p_true.add('k1', value= random()*100000.0, min=1000.0, max=1000000.0)
		p_true.add('k2', value= random()*50.0, min=0.0, max=50.)
		p_true.add('alpha', value= random()*3.14/2., min=0.0, max=3.14/2.)
		p_true.add('kappa', value= random()*0.333, min = 0.0, max = 0.333 )
	
		# Sorted data[sheet] and x_input[sheet]. First is circumferential and then axial
		out_result[sheet] = minimize(sef_hgo, p_true, args=(x_input[sheet].values(),), \
							kws={'data':data[sheet].values()},method='nelder')
		if (i==0):
			out_min = out_result[sheet]
		else:
			if (out_result[sheet].chisqr < out_min.chisqr):
				out_min = out_result[sheet]
    
	out_final[sheet] = out_min
	final = data[sheet].values() + out_final[sheet].residual   
#
# Sort the best combination of protocols for curve fitting
final_selection, r_sq, mean_error, compare_r_sq, compare_mean_error = stat_calc( data,out_final,protocol_sheets,len(p_true),stress_c, stress_a, stretch_c, stretch_a )
#
# Plotting the data 
# First plot the stress vs stetch data
path_fig = "F:\\material_fitting\\healthy_dissections\\pig5_10.25\\mid_FL\\"+folder_name
write = open(os.path.join(path_fig,'results_params.txt'),'w') 
stats = open(os.path.join(path_fig,'stats_protocols.txt'),'w') 
for sheet in final_selection:
	
	write.write(sheet+'\n')
	write.write(printfuncs.fit_report(out_result[sheet]))
	write.write('\n\n')
	
	fig_c = plt.figure(1)
	fig_a = plt.figure(2)
	ax1 = fig_c.add_subplot(111)
	ax2 = fig_a.add_subplot(111)
	
	for i, pr_sheet in enumerate(protocol_sheets):
		if (i==0):
			ax1.plot(stretch_c[pr_sheet].values(),np.array(stress_c[pr_sheet].values())/1000.,'rh',label='Cir. Mea. '+pr_sheet[-1] )
			ax2.plot(stretch_a[pr_sheet].values(),np.array(stress_a[pr_sheet].values())/1000.,'kx',label='Ax. Mea. '+pr_sheet[-1])
			#
			stress_c_model, stress_a_model = sef_hgo_stress( np.array(stretch_c[pr_sheet].values()), \
																	np.array(stretch_a[pr_sheet].values()),\
																out_final[sheet].params.valuesdict().values())
			#
			# Arrange the stretches in sorted way
			index_sortlist = sorted( range( len( stretch_c[pr_sheet].values() ) ), key=lambda k: stretch_c[pr_sheet].values()[k] )
			temp_sort      = np.zeros( len( stretch_c[pr_sheet].values() ) )
			stretch_c_temp  = np.zeros( len( stretch_c[pr_sheet].values() ) )			
			for j in range( len( stretch_c[pr_sheet].values() ) ):
				temp_sort[j]     = stress_c_model[index_sortlist[j]]
				stretch_c_temp[j] = stretch_c[pr_sheet].values()[index_sortlist[j]]
			ax1.plot(stretch_c_temp, temp_sort/1000.,'b-',label='Cir. Cal. '+pr_sheet[-1],linewidth=2)
			 
			index_sortlist = sorted( range( len( stretch_a[pr_sheet].values() ) ), key=lambda k: stretch_a[pr_sheet].values()[k] )
			temp_sort      = np.zeros( len( stretch_a[pr_sheet].values() ) )
			stretch_a_temp  = np.zeros( len( stretch_a[pr_sheet].values() ) )			
			for j in range( len( stretch_a[pr_sheet].values() ) ):
				temp_sort[j]     = stress_a_model[index_sortlist[j]]
				stretch_a_temp[j] = stretch_a[pr_sheet].values()[index_sortlist[j]]		
			ax2.plot(stretch_a_temp, temp_sort/1000.,'r-.',label='Ax. Cal. '+pr_sheet[-1], linewidth=2)
			
		if (i==1):
			ax1.plot(stretch_c[pr_sheet].values(),np.array(stress_c[pr_sheet].values())/1000.,'g<',label='Cir. Mea. '+pr_sheet[-1] )
			ax2.plot(stretch_a[pr_sheet].values(),np.array(stress_a[pr_sheet].values())/1000.,'m>',label='Ax. Mea. '+pr_sheet[-1])
			#
			stress_c_model, stress_a_model = sef_hgo_stress( np.array(stretch_c[pr_sheet].values()), \
																	np.array(stretch_a[pr_sheet].values()),\
																out_final[sheet].params.valuesdict().values())
			#
			# Arrange the stretches in sorted way
			index_sortlist = sorted( range( len( stretch_c[pr_sheet].values() ) ), key=lambda k: stretch_c[pr_sheet].values()[k] )
			temp_sort      = np.zeros( len( stretch_c[pr_sheet].values() ) )
			stretch_c_temp  = np.zeros( len( stretch_c[pr_sheet].values() ) )			
			for j in range( len( stretch_c[pr_sheet].values() ) ):
				temp_sort[j]     = stress_c_model[index_sortlist[j]]
				stretch_c_temp[j] = stretch_c[pr_sheet].values()[index_sortlist[j]]			
			ax1.plot(stretch_c_temp, temp_sort/1000.,'k-',label='Cir. Cal. '+pr_sheet[-1], linewidth=2)
			
			index_sortlist = sorted( range( len( stretch_a[pr_sheet].values() ) ), key=lambda k: stretch_a[pr_sheet].values()[k] )
			temp_sort      = np.zeros( len( stretch_a[pr_sheet].values() ) )
			stretch_a_temp  = np.zeros( len( stretch_a[pr_sheet].values() ) )
			for j in range( len( stretch_a[pr_sheet].values() ) ):
				temp_sort[j]     = stress_a_model[index_sortlist[j]]
				stretch_a_temp[j] = stretch_a[pr_sheet].values()[index_sortlist[j]]
			ax2.plot(stretch_a_temp, temp_sort/1000.,'b-.',label='Ax. Cal. '+pr_sheet[-1], linewidth=2)	
	
		if (i==2):
			ax1.plot(stretch_c[pr_sheet].values(),np.array(stress_c[pr_sheet].values())/1000.,'gs',label='Cir. Mea. '+pr_sheet[-1] )
			ax2.plot(stretch_a[pr_sheet].values(),np.array(stress_a[pr_sheet].values())/1000.,'m8',label='Ax. Mea. '+pr_sheet[-1])		
			stress_c_model, stress_a_model = sef_hgo_stress( np.array(stretch_c[pr_sheet].values()), \
																	np.array(stretch_a[pr_sheet].values()),\
																out_final[sheet].params.valuesdict().values())
			#
			index_sortlist = sorted( range( len( stretch_c[pr_sheet].values() ) ), key=lambda k: stretch_c[pr_sheet].values()[k] )
			temp_sort      = np.zeros( len( stretch_c[pr_sheet].values() ) )
			stretch_c_temp  = np.zeros( len( stretch_c[pr_sheet].values() ) )	
			for j in range( len( stretch_c[pr_sheet].values() ) ):
				temp_sort[j]     = stress_c_model[index_sortlist[j]]
				stretch_c_temp[j] = stretch_c[pr_sheet].values()[index_sortlist[j]]
			ax1.plot(stretch_c_temp, temp_sort/1000.,'b--',label='Cir. Cal. '+pr_sheet[-1], linewidth=2)

			index_sortlist = sorted( range( len( stretch_a[pr_sheet].values() ) ), key=lambda k: stretch_a[pr_sheet].values()[k] )
			temp_sort      = np.zeros( len( stretch_a[pr_sheet].values() ) )
			stretch_a_temp  = np.zeros( len( stretch_a[pr_sheet].values() ) )
			for j in range( len( stretch_a[pr_sheet].values() ) ):
				temp_sort[j]     = stress_a_model[index_sortlist[j]]
				stretch_a_temp[j] = stretch_a[pr_sheet].values()[index_sortlist[j]]
			ax2.plot(stretch_a_temp, temp_sort/1000.,'r-+',label='Ax. Cal. '+pr_sheet[-1], linewidth=2)
			
		if (i==3):
			ax1.plot(stretch_c[pr_sheet].values(),np.array(stress_c[pr_sheet].values())/1000.,'g*',label='Cir. Mea. '+pr_sheet[-1] )
			ax2.plot(stretch_a[pr_sheet].values(),np.array(stress_a[pr_sheet].values())/1000.,'mo',label='Ax. Mea. '+pr_sheet[-1])
			#
			stress_c_model, stress_a_model = sef_hgo_stress( np.array(stretch_c[pr_sheet].values()), \
																	np.array(stretch_a[pr_sheet].values()),\
																out_final[sheet].params.valuesdict().values())

			index_sortlist = sorted( range( len( stretch_c[pr_sheet].values() ) ), key=lambda k: stretch_c[pr_sheet].values()[k] )
			temp_sort      = np.zeros( len( stretch_c[pr_sheet].values() ) )
			stretch_c_temp  = np.zeros( len( stretch_c[pr_sheet].values() ) )
			for j in range( len( stretch_c[pr_sheet].values() ) ):
				temp_sort[j]     = stress_c_model[index_sortlist[j]]
				stretch_c_temp[j] = stretch_c[pr_sheet].values()[index_sortlist[j]]			
			ax1.plot(stretch_c_temp, temp_sort/1000.,'k--',label='Cir. Cal. '+pr_sheet[-1], linewidth=2)
			
			index_sortlist = sorted( range( len( stretch_a[pr_sheet].values() ) ), key=lambda k: stretch_a[pr_sheet].values()[k] )
			temp_sort      = np.zeros( len( stretch_a[pr_sheet].values() ) )
			stretch_a_temp  = np.zeros( len( stretch_a[pr_sheet].values() ) )			
			for j in range( len( stretch_a[pr_sheet].values() ) ):
				temp_sort[j]     = stress_a_model[index_sortlist[j]]
				stretch_a_temp[j] = stretch_a[pr_sheet].values()[index_sortlist[j]]		
			ax2.plot(stretch_a_temp, temp_sort/1000.,'m-+',label='Ax. Cal. '+pr_sheet[-1], linewidth=2)
		
		if (i==4):
			ax1.plot(stretch_c[pr_sheet].values(),np.array(stress_c[pr_sheet].values())/1000.,'gv',label='Cir. Mea. '+pr_sheet[-1] )
			ax2.plot(stretch_a[pr_sheet].values(),np.array(stress_a[pr_sheet].values())/1000.,'m^',label='Ax. Mea. '+pr_sheet[-1])
			#
			stress_c_model, stress_a_model = sef_hgo_stress( np.array(stretch_c[pr_sheet].values()), \
																	np.array(stretch_a[pr_sheet].values()),\
																out_final[sheet].params.valuesdict().values())

			index_sortlist = sorted( range( len( stretch_c[pr_sheet].values() ) ), key=lambda k: stretch_c[pr_sheet].values()[k] )
			temp_sort      = np.zeros( len( stretch_c[pr_sheet].values() ) )
			stretch_c_temp  = np.zeros( len( stretch_c[pr_sheet].values() ) )			
			for j in range( len( stretch_c[pr_sheet].values() ) ):
				temp_sort[j]     = stress_c_model[index_sortlist[j]]
				stretch_c_temp[j] = stretch_c[pr_sheet].values()[index_sortlist[j]]			
			ax1.plot(stretch_c_temp, temp_sort/1000.,'b-s',label='Cir. Cal. '+pr_sheet[-1], linewidth=2)

			index_sortlist = sorted( range( len( stretch_a[pr_sheet].values() ) ), key=lambda k: stretch_a[pr_sheet].values()[k] )
			temp_sort      = np.zeros( len( stretch_a[pr_sheet].values() ) )
			stretch_a_temp  = np.zeros( len( stretch_a[pr_sheet].values() ) )		
			for j in range( len( stretch_a[pr_sheet].values() ) ):
				temp_sort[j]     = stress_a_model[index_sortlist[j]]
				stretch_a_temp[j] = stretch_a[pr_sheet].values()[index_sortlist[j]]		
			ax2.plot(stretch_a_temp, temp_sort/1000.,'r-*',label='Ax. Cal. '+pr_sheet[-1], linewidth=2)
	#
	mp.rcParams.update({'font.size': 10})
	ax1.legend(loc='upper right', ncol=3, fancybox=True,shadow=False)
	ax2.legend(loc='upper right', ncol=3, fancybox=True,shadow=False)
	#
	ax1.set_ylim([0,1000.])
	ax1.set_title('Curve fitting with protocols:'+sheet)
	ax1.set_xlabel( "Stretch, $\epsilon$", fontsize=14 )
	ax1.set_ylabel( "Stress, $\sigma$ (kPa)", fontsize=14 )
	#
	ax2.set_ylim([0,1000.])
	ax2.set_title('Curve fitting with protocols:'+sheet)
	ax2.set_xlabel( "Strain, $\epsilon$", fontsize=14 )
	ax2.set_ylabel( "Stretch, $\sigma$ (kPa)", fontsize=14 )
	#
	fig_c.savefig(os.path.join(path_fig,'stress_c_'+str(sheet)+'.png'), bbox_inches='tight')
	fig_a.savefig(os.path.join(path_fig,'stress_a_'+str(sheet)+'.png'), bbox_inches='tight')
	fig_c.clf()
	fig_a.clf()
#
write.close()
#
for key, value in r_sq.items():
	stats.write('\n R squared is:\n')
	stats.write('%s:%s\n' % (key, value))
#
for key, value in mean_error.items():
	stats.write('\nMean Error is:\n')
	stats.write('%s:%s\n' % (key, value))
#
for key, value in compare_r_sq.items():
	stats.write('\nCompared R squared is:\n')
	stats.write('%s:%s\n' % (key, value))
#
for key, value in compare_mean_error.items():
	stats.write('\nCompared Mean error is:\n')
	stats.write('%s:%s\n' % (key, value))
stats.close()
