# Supplementary material for: Biomechanical Material Characterization of Stanford Type-B Dissected Porcine Aortas
Source: Front Physiol. 2018 Sep 26;9:1317. doi: 10.3389/fphys.2018.01317 (PMC6169260; doi:10.3389/fphys.2018.01317)
Supplement: Supplementary file 1 [file Data_Sheet_1.ZIP › lib/calc_clean.py]

# Clean the data and return arrays for strain and stress
from math import *
import numpy as np

def calc_clean(ws,csa):
    # Calculate stretch using the measured strain values
    # Stretch values are calculated for each worksheet in a workbook
    # using measured values of stretch
    #
    # Circumferential stretch, strain and stress
    stretch_c = {}
    strain_c  = {}
    stress_c  = {}

    # Axial stretch, strain and stress
    stretch_a = {}
    strain_a  = {}
    stress_a  = {}
    
    # For all worksheets in workbook
    for sheet in ws:
		#
		stretch_c[sheet] = {}
		strain_c[sheet]  = {}
		stress_c[sheet]  = {}  
        #
		stretch_a[sheet] = {}
		strain_a[sheet]  = {}
		stress_a[sheet]  = {}
		
		#
		for i, ps in enumerate( ws[sheet].values() ):
			# Storing strain values
			strain_c[sheet][i]  = float(ps[2])/100.0
			strain_a[sheet][i]  = float(ps[3])/100.0 
			# Calculates the stretch value from strain and stores it as list
			stretch_c[sheet][i] = sqrt(2.0*float(ps[2])/100.0 + 1.)
			stretch_a[sheet][i] = sqrt(2.0*float(ps[3])/100.0 + 1.)       
            
			if strain_c[sheet][i] < 0.0:
				print 'Negative values: sheet name is (circ) '+sheet+' and i'+str(i)  
				if i != 0:
					stretch_c[sheet][i] = stretch_c[sheet][i-1]
					strain_c[sheet][i]  = strain_c[sheet][i-1]
				elif i == 0:
					stretch_c[sheet][i] = 1.0
					strain_c[sheet][i]  = 0.0
			
			if strain_a[sheet][i] < 0.0:
				print 'Negative values: sheet name is (axial) '+sheet+' and i'+str(i)  
				if i != 0:
					stretch_a[sheet][i] = stretch_a[sheet][i-1]
					strain_a[sheet][i]  = strain_a[sheet][i-1]
				elif i == 0:
					stretch_a[sheet][i] = 1.0
					strain_a[sheet][i]  = 0.0
            
            # Stores circumferential and axial stresses 
            # Stress = (PK1)*F^T (in Newtons)
			stress_c[sheet][i] = float(ps[0])*9800.0/csa[sheet]*stretch_c[sheet][i]   # Load is multiplied by 0.0098 to get Newtons
			stress_a[sheet][i] = float(ps[1])*9800.0/csa[sheet]*stretch_a[sheet][i]   # Units of N/m^2
    return stress_c, stress_a, stretch_c, stretch_a
