# Supplementary material for: Biomechanical Material Characterization of Stanford Type-B Dissected Porcine Aortas
Source: Front Physiol. 2018 Sep 26;9:1317. doi: 10.3389/fphys.2018.01317 (PMC6169260; doi:10.3389/fphys.2018.01317)
Supplement: Supplementary file 1 [file Data_Sheet_1.ZIP › lib/filter_data.py]

from math import *
import numpy as np
from openpyxl import *
import sys

from smoothing_data import *

def filter_data(wb_name, sheet_nos, load_lim, folder_name):
	# wb_name is the name of the workbook that contains biaxial data
	# sheet_titles are the sheets that give reasonable data
	# load_lim give the limits for loading curves
	
	wb = load_workbook(wb_name)
	sheet_titles = []
	for sheet_id in sheet_nos:
		sheet_titles.append(str(wb.get_sheet_names()[sheet_id]))
		
	ws = {}
	for i,sheet in enumerate(sheet_titles):
		ws[folder_name+'_'+str(i+1)] = {}
		for j in range(load_lim[i][0],load_lim[i][1]): 
			ws[folder_name+'_'+str(i+1)][j-load_lim[i][0]] = [float(wb[sheet]['H'+str(j)].value), \
			float(wb[sheet]['I'+str(j)].value), \
			float(wb[sheet]['M'+str(j)].value), \
			float(wb[sheet]['O'+str(j)].value)]
		temp_count = len(ws[folder_name+'_'+str(i+1)].values())		
		for j in range(load_lim[i][2],load_lim[i][3]): 
			ws[folder_name+'_'+str(i+1)][j-load_lim[i][2]+temp_count] = [float(wb[sheet]['H'+str(j)].value), \
			float(wb[sheet]['I'+str(j)].value), \
			float(wb[sheet]['M'+str(j)].value), \
			float(wb[sheet]['O'+str(j)].value)]
			
		# Replace the sheet values with the smoothed values
		# Smoothed circumferential data
		temp_strain = np.array(ws[folder_name+'_'+str(i+1)].values())[:,2]
		temp_load   = np.array(ws[folder_name+'_'+str(i+1)].values())[:,0]
		temp_load, temp_strain = smoothing_data( temp_strain, temp_load )	
		for smooth_pts in range(len(temp_load)):
			ws[folder_name+'_'+str(i+1)][smooth_pts][0] = temp_load[smooth_pts]
			ws[folder_name+'_'+str(i+1)][smooth_pts][2] = temp_strain[smooth_pts]
			
		# Smoothed axial data
		temp_strain = np.array(ws[folder_name+'_'+str(i+1)].values())[:,3]
		temp_load   = np.array(ws[folder_name+'_'+str(i+1)].values())[:,1]		
		temp_load, temp_strain = smoothing_data( temp_strain, temp_load )
		
		for smooth_pts in range(len(temp_load)):
			ws[folder_name+'_'+str(i+1)][smooth_pts][1] = temp_load[smooth_pts]
			ws[folder_name+'_'+str(i+1)][smooth_pts][3] = temp_strain[smooth_pts]
	#
	return ws
