# Supplementary material for: Biomechanical Material Characterization of Stanford Type-B Dissected Porcine Aortas
Source: Front Physiol. 2018 Sep 26;9:1317. doi: 10.3389/fphys.2018.01317 (PMC6169260; doi:10.3389/fphys.2018.01317)
Supplement: Supplementary file 1 [file Data_Sheet_1.ZIP › lib/protocol_comb.py]

from math import *
import numpy as np
from random import random
from itertools import combinations

def protocol_comb( stretch_c, stretch_a, stress_c, stress_a, no_of_protocols, folder_name ):
	# Function would store data for all the different combinations of protocols 
	# which will be used in optimization .
	x_input = {}
	data    = {}
	number_protocols = []
	for i in range(no_of_protocols):
		number_protocols.append(i+1) 
		
	# Create combinations
	# Total number of protocols are 5 (mostly): 5C1, 5C2, 5C3, 5C4, 5C5
	for index in range(1,no_of_protocols+1):
		for item in list(combinations(number_protocols,index)):
			# Dictionary key set as the item string
			data[str(item)]    = {}
			x_input[str(item)] = {}
			count = 0
			temp_length  =  0
			# The values are arranged such that 
			for sheet_no in range(len(item)):
				temp_data    = {}
				temp_x_input = {}
				for i in range(len(stress_c[folder_name+'_'+str(item[count])])):
					# Input circumferential data/load into temp_data and temp_x_input and then offload that on data and x_input dicts
					temp_data[i + temp_length]    = float(stress_c[folder_name+'_'+str(item[count])][i])
					temp_x_input[i + temp_length] = float(stretch_c[folder_name+'_'+str(item[count])][i])				
				data[str(item)].update(temp_data)
				x_input[str(item)].update(temp_x_input)
				count += 1
				temp_length  = len(data[str(item)])
			#
			count = 0
			for sheet_no in range(len(item)):
				temp_data    = {}
				temp_x_input = {}
				for i in range(len(stress_a[folder_name+'_'+str(item[count])])):
					# Input axial data/load into temp_data and temp_x_input and then offload that on data and x_input dicts
					temp_data[i + temp_length]    = float(stress_a[folder_name+'_'+str(item[count])][i])
					temp_x_input[i + temp_length] = float(stretch_a[folder_name+'_'+str(item[count])][i])				
				data[str(item)].update(temp_data)
				x_input[str(item)].update(temp_x_input)
				count += 1
				temp_length  = len(data[str(item)])
	return x_input, data
##
