# Supplementary material for: Biomechanical Material Characterization of Stanford Type-B Dissected Porcine Aortas
Source: Front Physiol. 2018 Sep 26;9:1317. doi: 10.3389/fphys.2018.01317 (PMC6169260; doi:10.3389/fphys.2018.01317)
Supplement: Supplementary file 1 [file Data_Sheet_1.ZIP › lib/sef_compare_valid.py]

from lmfit import *
from math import *
import numpy as np
from sef_hgo_stress import *

def sef_compare_valid( p_true, protocol_sheets, no_of_params, stress_c, stress_a, stretch_c, stretch_a):
	# Select the best combination of protocols using R^2 and normalized mean square root error
	# Determine the R^2 value for each combination of protocols and select the best performing
	no_of_protocols = len(protocol_sheets)
	# Comparison of best performing protocols with single protocol data
	compare_r_sq       = {}
	compare_mean_error = {} 
	for count, protocol in enumerate(protocol_sheets):
		# Calculate R^2 values for other protocols
		mean_c = np.average(stress_c[protocol].values())
		mean_a = np.average(stress_a[protocol].values())
		stress_c_model, stress_a_model = sef_hgo_stress( np.array(stretch_c[protocol].values()),\
				np.array(stretch_a[protocol].values()), p_true)
		SSE    = np.sum( (stress_c_model - stress_c[protocol].values())**2.0 + \
						(stress_a_model - stress_a[protocol].values())**2.0 )
		SST    = np.sum( (stress_c[protocol].values() - mean_c)**2.0 + \
						(stress_a[protocol].values() - mean_a)**2.0 )
		compare_r_sq[count] = 1 - SSE/SST
		#
		# Calculate mean error values for other protocols
		compare_mean_error[count] = np.sqrt(SSE/(2*len(stress_c_model) - no_of_params))/\
		np.average(np.concatenate((stress_c[protocol].values(),stress_a[protocol].values()), axis=0))
	#
	return compare_r_sq, compare_mean_error
