# Supplementary material for: Biomechanical Material Characterization of Stanford Type-B Dissected Porcine Aortas
Source: Front Physiol. 2018 Sep 26;9:1317. doi: 10.3389/fphys.2018.01317 (PMC6169260; doi:10.3389/fphys.2018.01317)
Supplement: Supplementary file 1 [file Data_Sheet_1.ZIP › lib/sef_hgo.py]

from math import *
import numpy as np

def sef_hgo(params, x, data):
	# Strain energy functions are based on Holzapfel-Gasser-Ogden model 
	# Parameters: mu, k1, k2, alpha, kappa
	# Data pts = x: [circumferential stretch, axial stretch]
	# wf_hgo   = mu*(I1 - 3.) + (k1/k2)*(exp(k2*(kappa*I1 + (1-3*kappa)*I4-1)^2.)-1.)
	vals  = params.valuesdict()
	mu    = vals['mu']
	k1    = vals['k1']
	k2    = vals['k2'] 
	alpha = vals['alpha']
	kappa = vals['kappa']
	x     = np.array(x)
	data  = np.array(data)
	
	if len(x)%2 == 0:
		mid_len = len(x)/2
	else:
		print 'Something is wrong in program'
		sys.exit()    
	
	# 1st invariant of the strain tensor
	I1     = np.square(x[0:mid_len]) + np.square(x[mid_len:]) + 1.0/(np.square(x[0:mid_len])*np.square(x[mid_len:]))
	I4     = np.square(x[0:mid_len])*(cos(alpha)**2.) + np.square(x[mid_len:])*(sin(alpha)**2.)

	# Stress in the circumferential direction
	term1  = 2*mu*( x[0:mid_len] - 1.0/(np.square(x[0:mid_len])*x[0:mid_len]*np.square(x[mid_len:])) ) # Linear behavior
	term2  = 4*k1*np.exp( k2*np.square(kappa*I1 + (1-3*kappa)*I4 - 1) ) * (kappa*I1 + (1-3*kappa)*I4 - 1)
	term3  = kappa*( x[0:mid_len] - 1.0/( x[0:mid_len]*np.square(x[0:mid_len])*np.square(x[mid_len:])))
	term4  = (1-3*kappa)*(x[0:mid_len])*(cos(alpha)**2.)
	
	# Stress in the longitudnal direction
	term5  = 2*mu*( x[mid_len:] - 1.0/(np.square(x[0:mid_len])*np.square(x[mid_len:])*x[mid_len:]))
	term6  = 4*k1*np.exp( k2*np.square(kappa*I1 + (1-3*kappa)*I4 - 1) ) * (kappa*I1 + (1-3*kappa)*I4 - 1)
	term7  = kappa*( x[mid_len:] - 1.0/( np.square(x[0:mid_len])*x[mid_len:]*np.square(x[mid_len:])) )
	term8  = (1-3*kappa)*(x[mid_len:])*(sin(alpha)**2.)
	
	# Store the values in an array
	model = np.zeros(len(x))
	model[0:mid_len] = x[0:mid_len]*( term1 + term2*(term3 + term4) )
	model[mid_len:]  = x[mid_len:] *( term5 + term6*(term7 + term8) ) 
	return (data-model)
##
