# Supplementary material for: Biomechanical Material Characterization of Stanford Type-B Dissected Porcine Aortas
Source: Front Physiol. 2018 Sep 26;9:1317. doi: 10.3389/fphys.2018.01317 (PMC6169260; doi:10.3389/fphys.2018.01317)
Supplement: Supplementary file 1 [file Data_Sheet_1.ZIP › lib/sef_hgo_stress.py]

from math import *
import numpy as np

def sef_hgo_stress(stretch_c, stretch_a, params):
    # Calculates the stresses only
	# Strain energy functions are based on Holzapfel-Gasser-Ogden model 
	# Parameters: mu, k1, k2, alpha, kappa
	# Data pts = x: [circumferential stretch, axial stretch]
	# wf_hgo   = mu*(I1 - 3.) + (k1/k2)*(exp(k2*(kappa*I1 + (1-3*kappa)*I4-1)^2.)-1.)
	mu    = params[0]
	k1    = params[1]
	k2    = params[2]
	alpha = params[3]
	kappa = params[4] 
    
    # 1st invariant of the strain tensor
	I1     = np.square(stretch_c) + np.square(stretch_a) + 1.0/(np.square(stretch_c)*np.square(stretch_a))
	I4     = np.square(stretch_c)*(cos(alpha)**2.) + np.square(stretch_a)*(sin(alpha)**2.)
	
	# Stress in the circumferential direction\
	term1  = 2*mu*( stretch_c - 1.0/(np.square(stretch_c)*stretch_c*np.square(stretch_a)) ) # Linear behavior
	term2  = 4*k1*np.exp( k2*np.square(kappa*I1 + (1-3*kappa)*I4 - 1) ) * (kappa*I1 + (1-3*kappa)*I4 - 1)
	term3  = kappa*( stretch_c - 1.0/( stretch_c*np.square(stretch_c)*np.square(stretch_a)))
	term4  = (1-3*kappa)*stretch_c*( cos(alpha)**2. )
	
	# Stress in the longitudnal direction
	term5  = 2*mu*( stretch_a - 1.0/(np.square(stretch_c)*np.square(stretch_a)*stretch_a))
	term6  = 4*k1*np.exp( k2*np.square(kappa*I1 + (1-3*kappa)*I4 - 1) ) * (kappa*I1 + (1-3*kappa)*I4 - 1)
	term7  = kappa*( stretch_a - 1.0/( np.square(stretch_c)*stretch_a*np.square(stretch_a)) )
	term8  = (1-3*kappa)*stretch_a*(sin(alpha)**2.)
	
    # Store the values in an array
	stress_c_model = np.zeros(len(stretch_c))
	stress_a_model = np.zeros(len(stretch_c))
	stress_c_model  =  stretch_c *( term1 + term2*(term3 + term4) )
	stress_a_model  =  stretch_a *( term5 + term6*(term7 + term8) )
	
	return stress_c_model, stress_a_model
