# Supplementary material for: Biomechanical Material Characterization of Stanford Type-B Dissected Porcine Aortas
Source: Front Physiol. 2018 Sep 26;9:1317. doi: 10.3389/fphys.2018.01317 (PMC6169260; doi:10.3389/fphys.2018.01317)
Supplement: Supplementary file 1 [file Data_Sheet_1.ZIP › lib/smoothing_data.py]

import numpy as np
from math import *
import statsmodels.api as sm
import matplotlib.pyplot as plt

# Conduct Lowess on these values and get the new data points which are smoother.
# But first I want to plot them by ordering them
def smoothing_data(data_x, data_y):
	#
	length_strain  = len( data_x )
	index_sortlist = sorted( range( length_strain ), key=lambda k: data_x[k] )
	temp_sort      = np.zeros( length_strain )
	load_temp      = np.zeros( length_strain )
	lowess 		   = sm.nonparametric.lowess
	#
	for j in range( length_strain ):
		temp_sort[j]     = data_x[index_sortlist[j]]
		load_temp[j]   = data_y[index_sortlist[j]]
	z = lowess(temp_sort, load_temp, frac=1./2)
	# z1 = z_temp[:,0].tolist()
	# z2 = z_temp[:,1].tolist()
	# z1.insert(0,0)
	# z2.insert(0,1)
	# z = np.zeros( (len(z1),2) )
	# z[:,0] = z1
	# z[:,1] = z2
	# z[:,0] gives load and z[:,1] gives strain
	# import random
	# num = random.randint(1, 20)
	# fig = plt.figure(1)
	# ax1 = fig.add_subplot(111)
	# ax1.plot(z[:,1],z[:,0],'r-*', label = 'Smoothed curve')
	# ax1.plot(temp_sort,load_temp,'b-', label = 'Biaxial data')
	# ax1.set_ylim([0,800.])
	# ax1.set_xlim([0,100.])
	# # plt.savefig(str(num), bbox_inches='tight')
	# plt.show()
	return np.array(z[:,0]), np.array(z[:,1])
