# Supplementary material for: Biomechanical Material Characterization of Stanford Type-B Dissected Porcine Aortas
Source: Front Physiol. 2018 Sep 26;9:1317. doi: 10.3389/fphys.2018.01317 (PMC6169260; doi:10.3389/fphys.2018.01317)
Supplement: Supplementary file 1 [file Data_Sheet_1.ZIP › lib/stat_calc.py]

from lmfit import *
from math import *
import numpy as np
from sef_hgo_stress import *

def stat_calc(data, out_final, protocol_sheets, no_of_params,stress_c, stress_a, stretch_c, stretch_a):
	# Select the best combination of protocols using R^2 and normalized mean square root error
	# Determine the R^2 value for each combination of protocols and select the best performing
	no_of_protocols = len(protocol_sheets)
	r_sq = {}
	mean_error = {}
	for sheet in data:
		r_sq[sheet] = {}
		mean_error[sheet] = {}
		half_sheet_length = int(len(data[sheet].values())/2.0)
		mean_c  = np.average( data[sheet].values()[:half_sheet_length] )
		mean_a  = np.average( data[sheet].values()[half_sheet_length:] )
		SST     = np.sum((data[sheet].values()[:half_sheet_length]-mean_c)**2.0 + \
						(data[sheet].values()[half_sheet_length:]-mean_a)**2.0)
		r_sq[sheet] = 1 - out_final[sheet].chisqr/SST
		mean_error[sheet] = np.sqrt(out_final[sheet].chisqr/(len(data[sheet].values()) - no_of_params))/np.average(data[sheet].values())
	#
	# Select the best performing 
	sel_sheet = []
	for sheet in data:
		if ( r_sq[sheet] >= 0.9 and mean_error[sheet] <= 0.2 ):
			sel_sheet.append(sheet)
	#
	# Comparison of best performing protocols with single protocol data
	compare_r_sq       = {}
	compare_mean_error = {}
	for sheet in sel_sheet:
		compare_r_sq[sheet]       = {}
		compare_mean_error[sheet] = {}
		for count, protocol in enumerate(protocol_sheets):
			# Calculate R^2 values for other protocols
			mean_c = np.average(stress_c[protocol].values())
			mean_a = np.average(stress_a[protocol].values())
			stress_c_model, stress_a_model = sef_hgo_stress( np.array(stretch_c[protocol].values()), \
					np.array(stretch_a[protocol].values()), out_final[sheet].params.valuesdict().values())
			SSE    = np.sum( (stress_c_model - stress_c[protocol].values())**2.0 + \
							(stress_a_model - stress_a[protocol].values())**2.0 )
			SST    = np.sum( (stress_c[protocol].values() - mean_c)**2.0 + \
							(stress_a[protocol].values() - mean_a)**2.0 )
			compare_r_sq[sheet][count] = 1 - SSE/SST
			#
			# Calculate mean error values for other protocols
			compare_mean_error[sheet][count] = np.sqrt(SSE/(2*len(stress_c_model) - no_of_params))/\
			np.average(np.concatenate((stress_c[protocol].values(),stress_a[protocol].values()), axis=0))
	
	# Select the ones having mean error less than 0.1 and R^2 > 0.9
	final_selection = []
	for sheet in compare_mean_error:
		condition = 'false'
		for i in range(no_of_protocols):
			if ( compare_r_sq[sheet][i] <= 0.8 or compare_mean_error[sheet][i] >= 0.25):
				condition = 'true'
		#
		if (condition == 'false'):
			final_selection.append(sheet)
	#
	return final_selection, r_sq, mean_error, compare_r_sq, compare_mean_error
